# Supplementary material for: Mapping Covariation Quantitative Trait Loci That Control Organ Growth and Whole-Plant Biomass
Source: Front Plant Sci. 2019 Jun 4;10:719. doi: 10.3389/fpls.2019.00719 (PMC6558071; doi:10.3389/fpls.2019.00719)
Supplement: Table S1 — Gene annotations of significant SNPs detected by the new model. [file Table_1.csv]

SNP.ID	Chr	LR	Position	Gene.ID			Gene.Name	Species	COG_ONTOLOGY	GOTERM_BP_DIRECT	GOTERM_CC_DIRECT	GOTERM_MF_DIRECT	INTERPRO	KEGG_PATHWAY	PIR_SUPERFAMILY	SMART	UP_KEYWORDS	UP_SEQ_FEATURE
11	1	47.692	6583701	upstream_gene_variant;gene:AT1G19050.1			response regulator 7(ARR7)	Arabidopsis thaliana		GO:0000160~phosphorelay signal transduction system,GO:0006351~transcription, DNA-templated,GO:0006355~regulation of transcription, DNA-templated,GO:0009735~response to cytokinin,GO:0009736~cytokinin-activated signaling pathway,GO:0010200~response to chitin,GO:0019827~stem cell population maintenance,	GO:0005622~intracellular,GO:0005634~nucleus,	GO:0000156~phosphorelay response regulator activity,GO:0005515~protein binding,	IPR001789:Signal transduction response regulator, receiver domain,IPR011006:CheY-like superfamily,	ath04075:Plant hormone signal transduction,		SM00448:REC,	Complete proteome,Cytokinin signaling pathway,Nucleus,Phosphoprotein,Reference proteome,Transcription,Transcription regulation,Two-component regulatory system,	chain:Two-component response regulator ARR7,domain:Response regulatory,modified residue,
12	1	47.697	7031650	upstream_gene_variant;gene:AT1G20290.1			SWI-SNF-related chromatin binding protein(AT1G20290)	Arabidopsis thaliana			GO:0005634~nucleus,						Complete proteome,Reference proteome,
13	1	51.542	7400902	upstream_gene_variant;gene:AT1G21120.1			O-methyltransferase family protein(IGMT2)	Arabidopsis thaliana		GO:0019438~aromatic compound biosynthetic process,GO:0032259~methylation,GO:0042343~indole glucosinolate metabolic process,	GO:0005634~nucleus,GO:0005829~cytosol,	GO:0008168~methyltransferase activity,GO:0008171~O-methyltransferase activity,GO:0008757~S-adenosylmethionine-dependent methyltransferase activity,GO:0046983~protein dimerization activity,	IPR001077:O-methyltransferase, family 2,IPR011991:Winged helix-turn-helix DNA-binding domain,IPR012967:Plant methyltransferase dimerisation,IPR016461:Caffeate O-methyltransferase (COMT) family,		PIRSF005739:O-methyltransferase, eukaryotic COMT type,		Complete proteome,Methyltransferase,Reference proteome,S-adenosyl-L-methionine,Transferase,
14	1	51.542	7400903	upstream_gene_variant;gene:AT1G21120.1
15	1	48.026	7429956	upstream_gene_variant;gene:AT1G21220.1
16	1	48.026	7429958	upstream_gene_variant;gene:AT1G21220.1
17	1	49.347	7692979	upstream_gene_variant;gene:AT1G21900.1			emp24/gp25L/p24 family/GOLD family protein(p24delta5)	Arabidopsis thaliana		GO:0006886~intracellular protein transport,GO:0015031~protein transport,GO:0016192~vesicle-mediated transport,	GO:0005576~extracellular region,GO:0005783~endoplasmic reticulum,GO:0005789~endoplasmic reticulum membrane,GO:0005801~cis-Golgi network,GO:0016020~membrane,GO:0016021~integral component of membrane,GO:0030134~ER to Golgi transport vesicle,	GO:0008320~protein transmembrane transporter activity,	IPR009038:GOLD,IPR015720:TMP21-related,			SM01190:SM01190,	Coiled coil,Complete proteome,Endoplasmic reticulum,ER-Golgi transport,Glycoprotein,Membrane,Methylation,Protein transport,Reference proteome,Signal,Transmembrane,Transmembrane helix,Transport,
1	1	63.318	7856114	upstream_gene_variant;gene:AT1G22250.1			hypothetical protein(AT1G22250)	Arabidopsis thaliana			GO:0005634~nucleus,						Complete proteome,Reference proteome,
9	1	55.079	8451057	upstream_gene_variant;gene:AT1G23920.1
3	1	60.524	8513050	upstream_gene_variant;gene:AT1G24060.1			hypothetical protein(AT1G24060)	Arabidopsis thaliana									Complete proteome,Reference proteome,Signal,	chain:Uncharacterized protein At1g24060,signal peptide,
18	1	47.749	8636090	upstream_gene_variant;gene:AT1G24360.1			NAD(P)-binding Rossmann-fold superfamily protein(AT1G24360)	Arabidopsis thaliana		GO:0006633~fatty acid biosynthetic process,GO:0055114~oxidation-reduction process,	GO:0009507~chloroplast,GO:0009536~plastid,GO:0009570~chloroplast stroma,GO:0009941~chloroplast envelope,	GO:0004316~3-oxoacyl-[acyl-carrier-protein] reductase (NADPH) activity,GO:0005507~copper ion binding,GO:0051287~NAD binding,GO:0102132~3-oxo-pimeloyl-[acp] methyl ester reductase activity,	IPR002347:Glucose/ribitol dehydrogenase,IPR011284:3-oxoacyl-(acyl-carrier-protein) reductase,IPR016040:NAD(P)-binding domain,IPR020904:Short-chain dehydrogenase/reductase, conserved site,	ath00061:Fatty acid biosynthesis,ath00780:Biotin metabolism,ath01040:Biosynthesis of unsaturated fatty acids,ath01100:Metabolic pathways,ath01212:Fatty acid metabolism,			Acetylation,Chloroplast,Complete proteome,Fatty acid biosynthesis,Fatty acid metabolism,Lipid biosynthesis,Lipid metabolism,NADP,Oxidoreductase,Plastid,Reference proteome,Transit peptide,	active site:Proton acceptor,binding site:Substrate,chain:3-oxoacyl-[acyl-carrier-protein] reductase, chloroplastic,nucleotide phosphate-binding region:NADP,sequence conflict,transit peptide:Chloroplast,
19	1	47.749	8636091	upstream_gene_variant;gene:AT1G24360.1
20	1	49.379	9077554	upstream_gene_variant;gene:AT1G26230.1			TCP-1/cpn60 chaperonin family protein(Cpn60beta4)	Arabidopsis thaliana		GO:0006457~protein folding,GO:0042026~protein refolding,	GO:0005737~cytoplasm,GO:0009507~chloroplast,GO:0009570~chloroplast stroma,GO:0009941~chloroplast envelope,	GO:0005524~ATP binding,	IPR001844:Chaperonin Cpn60,IPR002423:Chaperonin Cpn60/TCP-1,IPR027409:GroEL-like apical domain,IPR027413:GroEL-like equatorial domain,	ath03018:RNA degradation,			Alternative splicing,ATP-binding,Chaperone,Chloroplast,Coiled coil,Complete proteome,Nucleotide-binding,Plastid,Reference proteome,Transit peptide,
21	1	47.841	12246635	upstream_gene_variant;gene:AT1G33780.1			electron transporter, putative (DUF179)(AT1G33780)	Arabidopsis thaliana			GO:0009507~chloroplast,GO:0009543~chloroplast thylakoid lumen,		IPR003774:Protein of unknown function UPF0301,				Complete proteome,Reference proteome,
22	1	47.293	12499778	upstream_gene_variant;gene:AT1G34280.1
23	1	47.293	12499779	upstream_gene_variant;gene:AT1G34280.1
24	1	48.029	19698732	upstream_gene_variant;gene:AT1G52890.1			NAC domain containing protein 19(NAC019)	Arabidopsis thaliana		GO:0006351~transcription, DNA-templated,GO:0006355~regulation of transcription, DNA-templated,GO:0007275~multicellular organism development,GO:0009414~response to water deprivation,	GO:0005634~nucleus,	GO:0003677~DNA binding,GO:0003700~transcription factor activity, sequence-specific DNA binding,GO:0005515~protein binding,	IPR003441:No apical meristem (NAM) protein,				3D-structure,Complete proteome,DNA-binding,Nucleus,Reference proteome,Transcription,Transcription regulation,	chain:NAC domain-containing protein 19,domain:NAC,helix,strand,
25	1	50.699	19698739	upstream_gene_variant;gene:AT1G52890.1
26	1	49.101	19698752	upstream_gene_variant;gene:AT1G52890.1
7	1	55.441	23726087	upstream_gene_variant;gene:AT1G63910.1			myb domain protein 103(AtMYB103)	Arabidopsis thaliana		GO:0006355~regulation of transcription, DNA-templated,GO:0006357~regulation of transcription from RNA polymerase II promoter,GO:0030154~cell differentiation,GO:0045893~positive regulation of transcription, DNA-templated,GO:1901430~positive regulation of syringal lignin biosynthetic process,GO:2000652~regulation of secondary cell wall biogenesis,	GO:0005634~nucleus,	GO:0000981~RNA polymerase II transcription factor activity, sequence-specific DNA binding,GO:0001135~transcription factor activity, RNA polymerase II transcription factor recruiting,GO:0003677~DNA binding,GO:0003700~transcription factor activity, sequence-specific DNA binding,GO:0043565~sequence-specific DNA binding,GO:0044212~transcription regulatory region DNA binding,	IPR001005:SANT/Myb domain,IPR009057:Homeodomain-like,IPR017930:Myb domain,			SM00717:SANT,	Complete proteome,Reference proteome,
27	1	51.482	23726093	upstream_gene_variant;gene:AT1G63910.1
28	1	53.213	23771490	intron_variant;Gene_transcript:AT1G64060.1			respiratory burst oxidase protein F(RBOH F)	Arabidopsis thaliana		GO:0002679~respiratory burst involved in defense response,GO:0006952~defense response,GO:0007231~osmosensory signaling pathway,GO:0009723~response to ethylene,GO:0009738~abscisic acid-activated signaling pathway,GO:0009873~ethylene-activated signaling pathway,GO:0010119~regulation of stomatal movement,GO:0033500~carbohydrate homeostasis,GO:0043069~negative regulation of programmed cell death,GO:0…	GO:0005622~intracellular,GO:0005886~plasma membrane,GO:0005887~integral component of plasma membrane,GO:0016021~integral component of membrane,	GO:0004601~peroxidase activity,GO:0005509~calcium ion binding,GO:0005515~protein binding,GO:0016174~NAD(P)H oxidase activity,	IPR000778:Cytochrome b245, heavy chain,IPR002048:EF-hand domain,IPR011992:EF-hand-like domain,IPR013112:FAD-binding 8,IPR013121:Ferric reductase, NAD binding,IPR013130:Ferric reductase transmembrane component-like domain,IPR013623:NADPH oxidase Respiratory burst,IPR017927:Ferredoxin reductase-type FAD-binding domain,IPR017938:Riboflavin synthase-like beta-barrel,IPR018247:EF-Hand 1, calcium-bindi…	ath04626:Plant-pathogen interaction,			Calcium,Cell membrane,Coiled coil,Complete proteome,Direct protein sequencing,FAD,Flavoprotein,Membrane,Metal-binding,NADP,Oxidoreductase,Peroxidase,Phosphoprotein,Reference proteome,Repeat,Transmembrane,Transmembrane helix,	calcium-binding region:1,calcium-binding region:2,chain:Respiratory burst oxidase homolog protein F,compositionally biased region:Poly-Arg,domain:EF-hand 1,domain:EF-hand 2,domain:FAD-binding FR-type,domain:Ferric oxidoreductase,sequence conflict,topological domain:Cytoplasmic,topological domain:Extracellular,transmembrane region,
6	1	56.588	24264642	upstream_gene_variant;gene:AT1G65320.1			Cystathionine beta-synthase (CBS) family protein(CBSX6)	Arabidopsis thaliana			GO:0005773~vacuole,GO:0005774~vacuolar membrane,GO:0016021~integral component of membrane,		IPR000644:Cystathionine beta-synthase, core,				CBS domain,Complete proteome,Membrane,Reference proteome,Repeat,Transmembrane,Transmembrane helix,Vacuole,
10	1	54.069	24264657	upstream_gene_variant;gene:AT1G65320.1
2	1	60.728	24264668	upstream_gene_variant;gene:AT1G65320.1
29	1	50.75	24369563	upstream_gene_variant;gene:AT1G65540.1			LETM1-like protein(LETM2)	Arabidopsis thaliana		GO:0006875~cellular metal ion homeostasis,	GO:0005739~mitochondrion,GO:0005743~mitochondrial inner membrane,GO:0016021~integral component of membrane,	GO:0005509~calcium ion binding,GO:0043022~ribosome binding,	IPR002048:EF-hand domain,IPR011685:LETM1-like,IPR011992:EF-hand-like domain,				Coiled coil,Complete proteome,Membrane,Reference proteome,Transmembrane,Transmembrane helix,
30	1	51.029	24405169	downstream_gene_variant;gene:AT1G65620.1			Lateral organ boundaries (LOB) domain family protein(AS2)	Arabidopsis thaliana		GO:0009799~specification of symmetry,GO:0009943~adaxial/abaxial axis specification,GO:0009944~polarity specification of adaxial/abaxial axis,GO:0009954~proximal/distal pattern formation,GO:0048441~petal development,	GO:0005634~nucleus,GO:0005654~nucleoplasm,	GO:0005515~protein binding,	IPR004883:Lateral organ boundaries, LOB,				Coiled coil,Complete proteome,Developmental protein,Nucleus,Reference proteome,	chain:LOB domain-containing protein 6,domain:LOB,
5	1	57.043	24405170	downstream_gene_variant;gene:AT1G65620.1
31	2	49.356	450165	upstream_gene_variant;gene:AT2G01960.1			tetraspanin14(TET14)	Arabidopsis thaliana			GO:0016021~integral component of membrane,						Complete proteome,Glycoprotein,Membrane,Reference proteome,Transmembrane,Transmembrane helix,
32	2	49.356	450167	upstream_gene_variant;gene:AT2G01960.1
4	2	57.748	12308953	upstream_gene_variant;gene:AT2G28680.1			RmlC-like cupins superfamily protein(AT2G28680)	Arabidopsis thaliana				GO:0045735~nutrient reservoir activity,	IPR006044:11-S seed storage protein, plant,IPR006045:Cupin 1,IPR011051:RmlC-like cupin domain,IPR014710:RmlC-like jelly roll fold,			SM00835:SM00835,	Complete proteome,Reference proteome,
8	4	55.287	16690778	upstream_gene_variant;gene:AT4G35060.1			Heavy metal transport/detoxification superfamily protein(HIPP25)	Arabidopsis thaliana		GO:0030001~metal ion transport,GO:0046916~cellular transition metal ion homeostasis,	GO:0005634~nucleus,GO:0005737~cytoplasm,GO:0009506~plasmodesma,GO:0016020~membrane,	GO:0046872~metal ion binding,GO:0046914~transition metal ion binding,	IPR006121:Heavy metal-associated domain, HMA,				Cadmium,Complete proteome,Lipoprotein,Membrane,Metal-binding,Methylation,Prenylation,Reference proteome,
33	5	48.782	21579810	upstream_gene_variant;gene:AT5G53200.1			Homeodomain-like superfamily protein(TRY)	Arabidopsis thaliana		GO:0006351~transcription, DNA-templated,GO:0006355~regulation of transcription, DNA-templated,GO:0006357~regulation of transcription from RNA polymerase II promoter,GO:0007275~multicellular organism development,GO:0010091~trichome branching,	GO:0005634~nucleus,	GO:0000981~RNA polymerase II transcription factor activity, sequence-specific DNA binding,GO:0001135~transcription factor activity, RNA polymerase II transcription factor recruiting,GO:0003677~DNA binding,GO:0003700~transcription factor activity, sequence-specific DNA binding,GO:0043565~sequence-specific DNA binding,GO:0044212~transcription regulatory region DNA binding,	IPR001005:SANT/Myb domain,IPR009057:Homeodomain-like,IPR017877:Myb-like domain,			SM00717:SANT,	Complete proteome,Developmental protein,DNA-binding,Nucleus,Reference proteome,Transcription,Transcription regulation,	chain:Transcription factor TRY,domain:Myb-like,
